# Supplementary material for: Identification of Prognostic Gene Biomarkers in Non-Small Cell Lung Cancer Progression by Integrated Bioinformatics Analysis
Source: Biology (Basel). 2021 Nov 18;10(11):1200. doi: 10.3390/biology10111200 (PMC8615219; doi:10.3390/biology10111200)
Supplement: Supplementary file 1 [file biology-10-01200-s001.zip]

Archive with 1 entries (1 files):
- biology-1446674-new-supplementary material v3.pdf
